# Supplementary material for: One-Step Synthesis of Nitrogen/Fluorine Co-Doped Carbon Dots for Use in Ferric Ions and Ascorbic Acid Detection
Source: Nanomaterials (Basel). 2022 Jul 12;12(14):2377. doi: 10.3390/nano12142377 (PMC9323265; doi:10.3390/nano12142377)
Supplement: Supplementary file 1 [file nanomaterials-12-02377-s001.zip]

Archive with 1 entries (1 files):
- nanomaterials-1806032-supplementary.pdf
